# Supplementary material for: Influence of Selenium Biofortification on the Growth and Bioactive Metabolites of Ganoderma lucidum
Source: Foods. 2021 Aug 12;10(8):1860. doi: 10.3390/foods10081860 (PMC8391904; doi:10.3390/foods10081860)
Supplement: Supplementary file 1 [file foods-10-01860-s001.zip]

Archive with 1 entries (1 files):
- foods-1296445-supplementary.pdf
